# Supplementary material for: Impact of Exercise Modalities on Pentraxin-3 (PTX3) Levels: A Systematic Review and Meta-Analysis
Source: Muscles. 2025 Dec 23;5(1):1. doi: 10.3390/muscles5010001 (PMC12821439; doi:10.3390/muscles5010001)
Supplement: Supplementary file 1 [file muscles-05-00001-s001.zip]

Archive with 1 entries (1 files):
- muscles-3911120-supplementary.pdf
